# Supplementary material for: Impact of Salvage Surgery following Colonic Endoscopic Polypectomy for Patients with Invasive Neoplasia
Source: Curr Oncol. 2022 Apr 29;29(5):3138–48. doi: 10.3390/curroncol29050255 (PMC9139913; doi:10.3390/curroncol29050255)
Supplement: Supplementary file 1 [file curroncol-29-00255-s001.zip]

Archive with 1 entries (1 files):
- curroncol-1659983-supplementary.pdf
